# Supplementary material for: PD-L1-Targeted Co-Delivery of Two Chemotherapeutics for Efficient Suppression of Skin Cancer Growth
Source: Pharmaceutics. 2022 Jul 18;14(7):1488. doi: 10.3390/pharmaceutics14071488 (PMC9318418; doi:10.3390/pharmaceutics14071488)
Supplement: Supplementary file 1 [file pharmaceutics-14-01488-s001.zip]

Archive with 1 entries (1 files):
- pharmaceutics-1793164-supplementary.pdf
